# Supplementary material for: Assessment of Telomere Length in Archived Formalin-Fixed, Paraffinized Human Tissue Is Confounded by Chronological Age and Storage Duration
Source: PLoS One. 2016 Sep 6;11(9):e0161720. doi: 10.1371/journal.pone.0161720 (PMC5012687; doi:10.1371/journal.pone.0161720)
Supplement: S1 File — (XLSX) [file pone.0161720.s001.xlsx]

## Sheet: 0-20 years old
Age group (0-20 years)
Sample No.	Age	Epithelial Telomere Length (TCR)
1	0	4.24
2	0	4.97
3	0	6.21
4	0	7.19
5	0	11.62
6	6	4.44
7	12	5.14
8	14	2.33
9	14	3.08
10	14	3.92
11	15	2.85
12	16	3.79
13	16	4.4
14	17	3.46
15	17	4.62
16	19	4.26
17	19	4.4
18	19	6.13

## Sheet: 21-40 years old
Age group (21-40 years)
Sample No.	Age	Epithelial Telomere Length (TCR)
1	21	5.1
2	22	3.5
3	22	4.24
4	22	4.59
5	22	4.71
6	23	4.4
7	23	4.43
8	23	4.5
9	24	3.75
10	24	3.76
11	25	3.25
12	25	3.82
13	26	4.08
14	26	4.66
15	27	3.67
16	27	4.34
17	27	4.68
18	27	5.52
19	28	2.48
20	28	3.56
21	29	7.01
22	30	2.79
23	30	3.1
24	31	2.91
25	32	2.03
26	32	2.52
27	33	0.77
28	33	2.62
29	35	2.37
30	36	2.86
31	36	3.01
32	36	3.34
33	40	1.73

## Sheet: 41-60 years old
Age group (41-60 years)
Sample No.	Age	Epithelial Telomere Length (TCR)
1	43	2.11
2	43	2.34
3	44	1.93
4	44	2.37
5	48	2.59
6	49	1.93
7	50	2.27
8	52	1.45
9	57	1.65
10	58	1.69

## Sheet: > 60 years old
Age group (> 60 years)
Sample No.	Age	Epithelial Telomere Length (TCR)
1	61	1.79
2	61	1.92
3	63	2.65
4	64	1.49
5	64	1.63
6	69	1.26
7	71	2.17
8	73	2.45
9	84	2.02
