# Supplementary material for: Assessment of Telomere Length in Archived Formalin-Fixed, Paraffinized Human Tissue Is Confounded by Chronological Age and Storage Duration
Source: PLoS One. 2016 Sep 6;11(9):e0161720. doi: 10.1371/journal.pone.0161720 (PMC5012687; doi:10.1371/journal.pone.0161720)
Supplement: S2 File — (XLSX) [file pone.0161720.s002.xlsx]

## Sheet: 0-20 years old
Age group (0-20 years)
Sample No.	Age	Stromal Telomere Length (TCR)
1	0	2.45
2	0	4.3
3	0	4.25
4	0	6.02
5	0	9.22
6	6	5.56
7	12	8.11
8	14	3.08
9	14	3.3
10	14	4.73
11	15	2.01
12	16	3.1
13	16	11.21
14	17	2.55
15	17	4.84
16	19	5.21
17	19	4.69
18	19	8.24

## Sheet: 21-40 years old
Age group (21-40 years)
Sample No.	Age	Stromal Telomere Length (TCR)
1	21	3.73
2	22	3.36
3	22	3.97
4	22	5.41
5	22	4.88
6	23	4.23
7	23	5.18
8	23	4.01
9	24	4.08
10	24	3.88
11	25	3.4
12	25	2.63
13	26	3.56
14	26	3.93
15	27	4.35
16	27	3.34
17	27	4
18	27	6.61
19	28	3.2
20	28	4.28
21	29	5.91
22	30	3.82
23	30	5.97
24	31	3.9
25	32	1.69
26	32	1.92
27	33	0.98
28	33	6.71
29	35	2.18
30	36	3.31
31	36	3.5
32	36	3.24
33	40	1.46

## Sheet: 41-60 years old
Age group (41-60 years)
Sample No.	Age	Stromal Telomere Length (TCR)
1	43	2.81
2	43	2.91
3	44	1.38
4	44	1.78
5	48	1.88
6	49	5.59
7	50	2.26
8	52	1.86
9	57	1.86
10	58	2.6

## Sheet: > 60 years old
Age group (> 60 years)
Sample No.	Age	Stromal Telomere Length (TCR)
1	61	1.82
2	61	2.7
3	63	3.33
4	64	2.11
5	64	2.17
6	69	1.29
7	71	3.43
8	73	4.53
9	84	4.98
