# Supplementary material for: Assessment of Telomere Length in Archived Formalin-Fixed, Paraffinized Human Tissue Is Confounded by Chronological Age and Storage Duration
Source: PLoS One. 2016 Sep 6;11(9):e0161720. doi: 10.1371/journal.pone.0161720 (PMC5012687; doi:10.1371/journal.pone.0161720)
Supplement: S3 File — (XLSX) [file pone.0161720.s003.xlsx]

## Sheet: year 2013-2014
Year of surgery: 2013/2014
Sample No.	Age	Telomere Fluorescence Intensity (TFI)
1	0	591.53
2	0	907.47
3	0	1022.47
4	0	1261.74
5	0	2147.94
6	6	495.73
7	12	331.28
8	14	546.52
9	14	1220.81
10	14	460.44
11	15	841.46
12	16	1190.71
13	16	1007.19
14	17	537.82
15	17	956.95
16	19	602.65
17	19	499.53
18	19	724.53

## Sheet: year 2011-2012
Year of surgery: 2011/2012
Sample No.	Age	Telomere Fluorescence Intensity (TFI)
1	0	354.77
2	0	448.18
3	0	505.97
4	0	299.58
5	0	344.4
6	0	450.13
7	0	473.92
8	0	485.43
9	0	306.68
10	0	512.49
11	0	405.04
12	0	532.07
13	0	534.99
14	2	532.99
15	5	284.25
16	10	183.09
17	11	149.49
18	14	362.64
19	15	274.05
20	15	172.56
21	17	377.39
22	17	498.74
23	18	317.34
24	18	237.31
25	19	182.85
26	20	172.74
27	20	376.44
28	20	414.56
29	20	223.79
30	20	177.25

## Sheet: year 2009-2010
Year of surgery: 2009/2010
Sample No.	Age	Telomere Fluorescence Intensity (TFI)
1	0	295.87
2	0	209.34
3	0	270.32
4	0	176.81
5	2	188.96
6	3	106.61
7	4	180.14
8	6	305.96
9	8	215.68
10	10	142.86
11	11	281.41
12	12	185.5
13	14	216.99
14	14	198.67
15	15	115.72
16	15	197.95
17	17	285.64
18	17	210.95
19	17	168.45
20	18	223.8
21	19	259.71
22	20	165.91

## Sheet: year 2008
Year of surgery: 2008
Sample No.	Age	Telomere Fluorescence Intensity (TFI)
1	0	619.28
2	0	230.03
3	0	480.66
4	0	395.21
5	0	1012.53
6	0	426.99
7	0	430.15
8	0	823.65
9	2	306.41
10	2	400.47
11	8	395.75
12	8	325.78
13	12	230.24
14	13	296.67
15	16	526.74
16	17	283.85
17	17	507.32
18	17	498.08
19	17	383.95
20	18	454.91
21	20	238.47
22	20	375.79
23	20	229.16
