# Supplementary material for: Assessment of Telomere Length in Archived Formalin-Fixed, Paraffinized Human Tissue Is Confounded by Chronological Age and Storage Duration
Source: PLoS One. 2016 Sep 6;11(9):e0161720. doi: 10.1371/journal.pone.0161720 (PMC5012687; doi:10.1371/journal.pone.0161720)
Supplement: S4 File — (XLSX) [file pone.0161720.s004.xlsx]

## Sheet: 63 years old
Positive control for Q-FISH technique:
Telomere length values measured from one FFPE normal testis tissue (13 batches)
Patient's age: 63
Batch No.	Telomere Length (TCR)	Telomere Fluorescence Intensity (TFI)
1	11.9454	2083.49
2	8.25753	2587.47
3	11.887	3243.08
4	10.348	2013.39
5	9.95186	1875.5
6	13.3114	2868.86
7	11.3193	3129.89
8	7.12189	2652.38
9	9.54261	2427.74
10	7.43227	2197.54
11	6.85219	2879.05
12	5.74128	2159.92
13	2.99192	1172.36

## Sheet: 76 years old
Positive control for Q-FISH technique:
Telomere length values measured from one FFPE normal testis tissue (10 batches)
Patient's age: 76 years old
Batch No.	Telomere Length (TCR)	Telomere Fluorescence Intensity (TFI)
1	12.9264	5055.13
2	9.44025	3221.28
3	13.8286	3381.11
4	17.8268	2861.37
5	11.6324	3322.33
6	9.89437	2560.04
7	14.4648	2335.16
8	13.7325	2244.31
9	9.93962	1260.38
10	13.3407	3612.23
